# Supplementary material for: Viral diversity is an obligate consideration in CRISPR/Cas9 designs for targeting the HIV reservoir
Source: BMC Biol. 2018 Jul 11;16:75. doi: 10.1186/s12915-018-0544-1 (PMC6040082; doi:10.1186/s12915-018-0544-1)
Supplement: Supplementary file 1 — Table S1. (A) Correlation between predicted activity and target site conservation. (B) Correlation between measured and predicted activity. (C) Correlation between measured activity and target site prevalence. Table S2. List of highly conserved, subtype-specific triplet/paired gRNAs. Table S3. Analysis of the number of guides needed to target all available LANL sequences for LTR, gag, and pol for group M and subtypes A–C. Table S4. GFP knockdown with candidate guides tested using fluorescent reporter. Table S5. Sequences used in intra-host analysis. Table S6. Guides from globally conserved list (using LANL sequences) that have matches in patient sequence. (XLSX 59 kb) [file 12915_2018_544_MOESM1_ESM.xlsx]

## Sheet: TableS1
A. Correlation between predicted activity and target site conservation
Subtype	Gene	r	LCI	UCI	p	df
M	ltr	0.0800344	-0.0462761	0.203826	0.213803	241
	gag	-0.022486	-0.104926	0.0602607	0.594435	561
	pol	-0.0540654	-0.120062	0.0124067	0.110826	869
A	ltr	-0.0375745	-0.16265	0.0886892	0.559951	241
A	gag	-0.0273393	-0.109726	0.0554207	0.517389	561
A	pol	-0.0177848	-0.084113	0.0487003	0.600163	869
B	ltr	0.0833329	-0.0429621	0.207006	0.195463	241
B	gag	0.00540028	-0.0772689	0.0879957	0.898266	561
B	pol	-0.0321665	-0.0983838	0.0343344	0.343026	869
C	ltr	0.0533126	-0.0730218	0.177963	0.408031	241
C	gag	0.0110342	-0.0716659	0.0935836	0.793907	561
C	pol	-0.0263164	-0.0925821	0.0401813	0.437933	869
all	ltr	0.0800344	-0.0462761	0.203826	0.213803	241
all	gag	-0.022486	-0.104926	0.0602607	0.594435	561
all	pol	-0.0540654	-0.120062	0.0124067	0.110826	869
B. Correlation between measured and predicted activity
subtype	Gene	r	LCI	UCI	p	df
A	ltr	0.12422	-0.363745	0.558689	0.62336	16
B		0.0274341	-0.648503	0.679181	0.944147	7
C		0.305163	-0.401632	0.784128	0.391224	8
M		0.0542624	-0.375947	0.465228	0.81046	20
all		0.252229	-0.00411927	0.477471	0.0539495	57
C. Correlation between measured activity and target site prevalence
Subtype	Gene	r	LCI	UCI	p	df
A	ltr	-0.218974	-0.622232	0.276125	0.382665	16
B		-0.0592891	-0.696005	0.629624	0.87957	7
C		0.590938	-0.0616119	0.889579	0.0720176	8
M		-0.274324	-0.623787	0.166547	0.216661	20
all		-0.0266884	-0.280851	0.230972	0.840975	57
r = Pearson's product moment correlation coefficient
df = degrees of freedom
UCI, LCI = upper and lower limits of the 95% confidence interval
p = p-value

## Sheet: TableS2
List of highly conserved, subtype-specific triplet/paired gRNAs
								Subtype-specific seqs targeted by triplet
gene	group	g1 index	g2 index	g3 index	guide 1	guide 2	guide 3	n	%
ltr	SubA	1	37	n/a	CTGCTTATATGCAGCATCTGAGG	GGGACTTTCCAGGGGAGGTGTGG	TGCTTATATGCAGCATCTGAGGG	75	100
	SubA	2	37		TGCTTATATGCAGCATCTGAGGG	GGGACTTTCCAGGGGAGGTGTGG	TTTATTGAGGCTTAAGCAGTGGG	75	100
	SubA	1	103		CTGCTTATATGCAGCATCTGAGG	GTTTGGGCGGAGTTGGGGAGTGG	CTTTATTGAGGCTTAAGCAGTGG	75	100
	SubA	2	103		TGCTTATATGCAGCATCTGAGGG	GTTTGGGCGGAGTTGGGGAGTGG	AGAGCTCCCAGGCTCAGATCTGG	75	100
	SubA	1	108		CTGCTTATATGCAGCATCTGAGG	GGTGTGGTTTGGGCGGAGTTGGG	ATCTGAGCCTGGGAGCTCTCTGG	75	100
	SubB	1	12	5	CTGCTTATATGCAGCATCTGAGG	CTTTCCGCTGGGGACTTTCCAGG	AGAGCTCCCAGGCTCAGATCTGG	280	98.5915
	SubB	1	12	6	CTGCTTATATGCAGCATCTGAGG	CTTTCCGCTGGGGACTTTCCAGG	ATCTGAGCCTGGGAGCTCTCTGG	280	98.5915
	SubB	2	12	5	TGCTTATATGCAGCATCTGAGGG	CTTTCCGCTGGGGACTTTCCAGG	AGAGCTCCCAGGCTCAGATCTGG	280	98.5915
	SubB	2	12	6	TGCTTATATGCAGCATCTGAGGG	CTTTCCGCTGGGGACTTTCCAGG	ATCTGAGCCTGGGAGCTCTCTGG	280	98.5915
	SubB	1	13	5	CTGCTTATATGCAGCATCTGAGG	TTTCCGCTGGGGACTTTCCAGGG	AGAGCTCCCAGGCTCAGATCTGG	280	98.5915
	SubC	1	23	9	CTGCTTATATGCAGCATCTGAGG	ACTTTCCACTGGGGCGTTCCAGG	GGTGTGTAGTTTTGCCAATCAGG	369	98.9276
	SubC	1	23	10	CTGCTTATATGCAGCATCTGAGG	ACTTTCCACTGGGGCGTTCCAGG	GTGTGTAGTTTTGCCAATCAGGG	369	98.9276
	SubC	2	23	9	TGCTTATATGCAGCATCTGAGGG	ACTTTCCACTGGGGCGTTCCAGG	GGTGTGTAGTTTTGCCAATCAGG	369	98.9276
	SubC	2	23	10	TGCTTATATGCAGCATCTGAGGG	ACTTTCCACTGGGGCGTTCCAGG	GTGTGTAGTTTTGCCAATCAGGG	369	98.9276
	SubC	1	23	19	CTGCTTATATGCAGCATCTGAGG	ACTTTCCACTGGGGCGTTCCAGG	ACAAAGACTGCTGACACAGAAGG	368	98.6595
gag	SubA	8	12	47	CGTTGCCAAAGAGTGATTTGAGG	TCAATGAGGAAGCTGCAGAATGG	TGCAGGGCCCCTAGGAAAAAGGG	402	99.505
	SubA	8	12	59	CGTTGCCAAAGAGTGATTTGAGG	TCAATGAGGAAGCTGCAGAATGG	TTGCAGGGCCCCTAGGAAAAAGG	402	99.505
	SubA	9	12	47	GTTGCCAAAGAGTGATTTGAGGG	TCAATGAGGAAGCTGCAGAATGG	TGCAGGGCCCCTAGGAAAAAGGG	402	99.505
	SubA	9	12	59	GTTGCCAAAGAGTGATTTGAGGG	TCAATGAGGAAGCTGCAGAATGG	TTGCAGGGCCCCTAGGAAAAAGG	402	99.505
	SubA	8	13	47	CGTTGCCAAAGAGTGATTTGAGG	CAATGAGGAAGCTGCAGAATGGG	TGCAGGGCCCCTAGGAAAAAGGG	402	99.505
	SubB	1	16	7	CCAAGGGGAAGTGACATAGCAGG	ACCCATGCATTTAAAGTTCTAGG	GAGAGACAGGCTAATTTTTTAGG	3230	98.4756
	SubB	2	16	7	CCTGCTATGTCACTTCCCCTTGG	ACCCATGCATTTAAAGTTCTAGG	GAGAGACAGGCTAATTTTTTAGG	3230	98.4756
	SubB	1	20	7	CCAAGGGGAAGTGACATAGCAGG	CACCTAGAACTTTAAATGCATGG	GAGAGACAGGCTAATTTTTTAGG	3228	98.4146
	SubB	2	20	7	CCTGCTATGTCACTTCCCCTTGG	CACCTAGAACTTTAAATGCATGG	GAGAGACAGGCTAATTTTTTAGG	3228	98.4146
	SubB	1	21	7	CCAAGGGGAAGTGACATAGCAGG	ACCTAGAACTTTAAATGCATGGG	GAGAGACAGGCTAATTTTTTAGG	3228	98.4146
	SubC	1	32	3	CCAAGGGGAAGTGACATAGCAGG	AGTATGGGCAAGCAGGGAGCTGG	GAAATGATGACAGCATGTCAGGG	1836	98.445
	SubC	2	32	3	CCTGCTATGTCACTTCCCCTTGG	AGTATGGGCAAGCAGGGAGCTGG	GAAATGATGACAGCATGTCAGGG	1836	98.445
	SubC	1	32	68	CCAAGGGGAAGTGACATAGCAGG	AGTATGGGCAAGCAGGGAGCTGG	TCTGATAATGCTGTAAACATGGG	1833	98.2842
	SubC	2	32	68	CCTGCTATGTCACTTCCCCTTGG	AGTATGGGCAAGCAGGGAGCTGG	TCTGATAATGCTGTAAACATGGG	1833	98.2842
	SubC	1	32	103	CCAAGGGGAAGTGACATAGCAGG	AGTATGGGCAAGCAGGGAGCTGG	CGCTGCCAAAGAGTGATTTGAGG	1832	98.2306
pol	SubA	1	39	n/a	TTTAAAAGAAAAGGGGGGATTGG	CGTTGCCAAAGAGTGATTTGAGG	CACAATTTTAAAAGAAAAGGGGG	150	100
	SubA	2	39		CACAATTTTAAAAGAAAAGGGGG	CGTTGCCAAAGAGTGATTTGAGG	ACAATTTTAAAAGAAAAGGGGGG	150	100
	SubA	3	39		ACAATTTTAAAAGAAAAGGGGGG	CGTTGCCAAAGAGTGATTTGAGG	TTAAAAGAAAAGGGGGGATTGGG	150	100
	SubA	4	39		TTAAAAGAAAAGGGGGGATTGGG	CGTTGCCAAAGAGTGATTTGAGG	TAAAAGAAAAGGGGGGATTGGGG	150	100
	SubA	5	39		TAAAAGAAAAGGGGGGATTGGGG	CGTTGCCAAAGAGTGATTTGAGG	AAAAGAAAAGGGGGGATTGGGGG	150	100
	SubB	11	14	1	CCAAAAATGATAGGGGGAATTGG	GATTATGGAAAACAGATGGCAGG	TTTAAAAGAAAAGGGGGGATTGG	1746	99.7714
	SubB	11	14	46	CCAAAAATGATAGGGGGAATTGG	GATTATGGAAAACAGATGGCAGG	TTTACTGGTACAGTTTCAATAGG	1746	99.7714
	SubB	12	14	1	CCAATTCCCCCTATCATTTTTGG	GATTATGGAAAACAGATGGCAGG	TTTAAAAGAAAAGGGGGGATTGG	1746	99.7714
	SubB	12	14	46	CCAATTCCCCCTATCATTTTTGG	GATTATGGAAAACAGATGGCAGG	TTTACTGGTACAGTTTCAATAGG	1746	99.7714
	SubB	11	18	26	CCAAAAATGATAGGGGGAATTGG	GATGGCAGGTGATGATTGTGTGG	TTTATTTTTTCTTCTGTCAATGG	1746	99.7714
	SubC	2	7	292	CACAATTTTAAAAGAAAAGGGGG	GGGATTGGGGGGTACAGTGCAGG	TTGGCTGGTCCTTTCCAAATAGG	877	99.8861
	SubC	2	7	311	CACAATTTTAAAAGAAAAGGGGG	GGGATTGGGGGGTACAGTGCAGG	AGCAGAGACCCTATTTGGAAAGG	877	99.8861
	SubC	2	7	330	CACAATTTTAAAAGAAAAGGGGG	GGGATTGGGGGGTACAGTGCAGG	GAGACAGCAGAGACCCTATTTGG	877	99.8861
	SubC	2	7	339	CACAATTTTAAAAGAAAAGGGGG	GGGATTGGGGGGTACAGTGCAGG	TGGCTGGTCCTTTCCAAATAGGG	877	99.8861
	SubC	36	189	95	TTCACAATTTTAAAAGAAAAGGG	TCATACCCCATCCAAAGAAATGG	GTAGCAGTCCATGTAGCCAGTGG	877	99.8861
index represents rank in a screen of single gRNA target sites across groupM
For group M sequences not belonging to subtypes A-C:
ltr	Other	1	7	26	CTGCTTATATGCAGCATCTGAGG	ACTCAAGGCAAGCTTTATTGAGG	TTCCGCTGGGGACTTTCCAGGGG	405	83.6777
ltr	Other	1	7	28	CTGCTTATATGCAGCATCTGAGG	ACTCAAGGCAAGCTTTATTGAGG	CGCTGGGGACTTTCCAGGGGAGG	405	83.6777
ltr	Other	1	7	29	CTGCTTATATGCAGCATCTGAGG	ACTCAAGGCAAGCTTTATTGAGG	CTCCCCTGGAAAGTCCCCAGCGG	405	83.6777
ltr	Other	1	7	37	CTGCTTATATGCAGCATCTGAGG	ACTCAAGGCAAGCTTTATTGAGG	GGGACTTTCCAGGGGAGGTGTGG	405	83.6777
ltr	Other	2	7	26	TGCTTATATGCAGCATCTGAGGG	ACTCAAGGCAAGCTTTATTGAGG	TTCCGCTGGGGACTTTCCAGGGG	405	83.6777
gag	Other	3	9	1	GAAATGATGACAGCATGTCAGGG	GTTGCCAAAGAGTGATTTGAGGG	CCAAGGGGAAGTGACATAGCAGG	2749	95.2529
gag	Other	3	9	2	GAAATGATGACAGCATGTCAGGG	GTTGCCAAAGAGTGATTTGAGGG	CCTGCTATGTCACTTCCCCTTGG	2749	95.2529
gag	Other	3	8	1	GAAATGATGACAGCATGTCAGGG	CGTTGCCAAAGAGTGATTTGAGG	CCAAGGGGAAGTGACATAGCAGG	2748	95.2183
gag	Other	3	8	2	GAAATGATGACAGCATGTCAGGG	CGTTGCCAAAGAGTGATTTGAGG	CCTGCTATGTCACTTCCCCTTGG	2748	95.2183
gag	Other	1	9	10	CCAAGGGGAAGTGACATAGCAGG	GTTGCCAAAGAGTGATTTGAGGG	AAAAAGGGCTGTTGGAAATGTGG	2741	94.9757
pol	Other	2	11	7	CACAATTTTAAAAGAAAAGGGGG	CCAAAAATGATAGGGGGAATTGG	GGGATTGGGGGGTACAGTGCAGG	1630	99.5116
pol	Other	2	12	7	CACAATTTTAAAAGAAAAGGGGG	CCAATTCCCCCTATCATTTTTGG	GGGATTGGGGGGTACAGTGCAGG	1630	99.5116
pol	Other	2	7	13	CACAATTTTAAAAGAAAAGGGGG	GGGATTGGGGGGTACAGTGCAGG	AAAATGATAGGGGGAATTGGAGG	1629	99.4505
pol	Other	2	7	14	CACAATTTTAAAAGAAAAGGGGG	GGGATTGGGGGGTACAGTGCAGG	GATTATGGAAAACAGATGGCAGG	1629	99.4505
pol	Other	2	11	9	CACAATTTTAAAAGAAAAGGGGG	CCAAAAATGATAGGGGGAATTGG	GGATTGGGGGGTACAGTGCAGGG	1628	99.3895
For group M overall:
										n seqs targeted by individual gRNAs
										g1	g2	g3
ltr	GpM	1	3	37	CTGCTTATATGCAGCATCTGAGG	TTTATTGAGGCTTAAGCAGTGGG	GGGACTTTCCAGGGGAGGTGTGG	1080	88.8158	858	532	213
ltr	GpM	2	3	37	TGCTTATATGCAGCATCTGAGGG	TTTATTGAGGCTTAAGCAGTGGG	GGGACTTTCCAGGGGAGGTGTGG	1080	88.8158	856	532	213
ltr	GpM	1	7	5	CTGCTTATATGCAGCATCTGAGG	ACTCAAGGCAAGCTTTATTGAGG	AGAGCTCCCAGGCTCAGATCTGG	1079	88.7336	858	488	501
ltr	GpM	2	7	5	TGCTTATATGCAGCATCTGAGGG	ACTCAAGGCAAGCTTTATTGAGG	AGAGCTCCCAGGCTCAGATCTGG	1079	88.7336	856	488	501
ltr	GpM	1	3	26	CTGCTTATATGCAGCATCTGAGG	TTTATTGAGGCTTAAGCAGTGGG	TTCCGCTGGGGACTTTCCAGGGG	1079	88.7336	858	532	245
gag	GpM	1	3	9	CCAAGGGGAAGTGACATAGCAGG	GAAATGATGACAGCATGTCAGGG	GTTGCCAAAGAGTGATTTGAGGG	8052	95.4594	6000	5005	4157
gag	GpM	2	3	9	CCTGCTATGTCACTTCCCCTTGG	GAAATGATGACAGCATGTCAGGG	GTTGCCAAAGAGTGATTTGAGGG	8052	95.4594	6000	5005	4157
gag	GpM	1	3	8	CCAAGGGGAAGTGACATAGCAGG	GAAATGATGACAGCATGTCAGGG	CGTTGCCAAAGAGTGATTTGAGG	8051	95.4475	6000	5005	4161
gag	GpM	2	3	8	CCTGCTATGTCACTTCCCCTTGG	GAAATGATGACAGCATGTCAGGG	CGTTGCCAAAGAGTGATTTGAGG	8051	95.4475	6000	5005	4161
gag	GpM	1	5	9	CCAAGGGGAAGTGACATAGCAGG	ATGACAGCATGTCAGGGAGTGGG	GTTGCCAAAGAGTGATTTGAGGG	7991	94.7362	6000	4632	4157
pol	GpM	2	7	11	CACAATTTTAAAAGAAAAGGGGG	GGGATTGGGGGGTACAGTGCAGG	CCAAAAATGATAGGGGGAATTGG	4380	99.1848	3803	3262	3055
pol	GpM	2	7	12	CACAATTTTAAAAGAAAAGGGGG	GGGATTGGGGGGTACAGTGCAGG	CCAATTCCCCCTATCATTTTTGG	4380	99.1848	3803	3262	3055
pol	GpM	2	7	13	CACAATTTTAAAAGAAAAGGGGG	GGGATTGGGGGGTACAGTGCAGG	AAAATGATAGGGGGAATTGGAGG	4378	99.1395	3803	3262	3000
pol	GpM	3	7	11	ACAATTTTAAAAGAAAAGGGGGG	GGGATTGGGGGGTACAGTGCAGG	CCAAAAATGATAGGGGGAATTGG	4374	99.0489	3796	3262	3055
pol	GpM	3	7	12	ACAATTTTAAAAGAAAAGGGGGG	GGGATTGGGGGGTACAGTGCAGG	CCAATTCCCCCTATCATTTTTGG	4374	99.0489	3796	3262	3055

## Sheet: Table S3
				% of sequences in alignment targeted by nth guide*
Region	Group/Subtype	#sequences in alignment	# gRNAs to target 100%	1st	2nd	3rd	4th	5th	% remaining after 10 guides
ltr	gpM	1216	>10	70.5592	12.4178	5.75658	4.27632	1.97368	1.72697
ltr	subA	75	2	90.6667	9.33333	0	0	0	0
ltr	subB	284	5	74.2958	18.3099	5.98592	1.05634	0.352113	0
ltr	subC	373	4	84.4504	11.5282	2.94906	1.07239	0	0
ltr	other	484	>10	54.5455	19.4215	9.71074	5.16529	3.5124	2.89256
gag	gpM	8435	>10	71.1322	17.1073	7.21992	2.07469	1.19739	0.0474215
gag	subA	404	4	86.3861	9.90099	3.21782	0.49505	0	0
gag	subB	3280	7	80.9451	14.2378	3.29268	1.03659	0.365854	0
gag	subC	1865	5	75.7105	18.3378	4.39678	1.28686	0.268097	0
gag	other	2886	10	73.4927	15.6965	6.02911	2.39085	1.2474	0
pol	gpM	4416	8	86.5489	9.62409	2.76268	0.656703	0.203804	0
pol	subA	150	2	96	4	0	0	0	0
pol	subB	1750	4	88.4	10.1714	1.2	0.228571	0	0
pol	subC	878	4	84.6241	12.9841	2.16401	0.22779	0	0
pol	other	1638	5	89.5604	7.99756	1.9536	0.3663	0.1221	0
*where guides are ranked by % sequences targeted

## Sheet: TableS4
treatment	treatment_group	total_cells_gated	perc_mcherry_pos	ncells_mcherry_pos	mcherry_pos_mean_gfp	mcherry_neg_mean_gfp	mcherry_pos_median_gfp	mcherry_neg_median_gfp	guide	pam	dir	subtype	treatment_labels	mcherry_pos_gfp_pos_count	mcherry_pos_gfp_pos_perc	gfp_knockdown_bymedfi
1	gRNA	155713	14.0412	21864	63543.2	709.254	26498.2	183.26	CTGCTTATATGCAGCATCTG	AGG	R	M	X gRNA	4476	20.472	-24.5119
2	gRNA	154407	11.175	17255	39792	773.064	18578.8	156.8	TGCTTATATGCAGCATCTGA	GGG	R	M	X gRNA	1653	9.57983	12.7003
3	gRNA	161738	28.8207	46614	77.8881	68.9639	74.26	67.68	TTTATTGAGGCTTAAGCAGT	GGG	R	M	M gRNA	81	0.173768	15.9574
4	gRNA	154373	33.557	51803	74.9882	64.6498	71.44	63.92	AGAGCTCCCAGGCTCAGATC	TGG	R	M	M gRNA	113	0.218134	19.1489
5	gRNA	161973	33.6649	54528	78.767	71.3405	75.2	69.56	CTTTATTGAGGCTTAAGCAG	TGG	R	M	M gRNA	119	0.218237	14.8936
6	gRNA	164438	26.16	43017	77.898	68.3649	74.26	66.74	ATCTGAGCCTGGGAGCTCTC	TGG	F	M	M gRNA	58	0.13483	15.9574
7	gRNA	167359	30.0313	50260	74.599	64.9298	70.5	63.92	ACTCAAGGCAAGCTTTATTG	AGG	R	M	M gRNA	93	0.185038	20.2128
8	gRNA	164815	31.8891	52558	82.5084	64.1829	77.08	62.04	CACAAGGCTACTTCCCTGAT	TGG	F	M	M gRNA	68	0.129381	12.766
9	gRNA	165908	22.1731	36787	92.618	71.1591	85.54	69.56	GGTGTGTAGTTTTGCCAATC	AGG	R	M	M gRNA	106	0.288145	3.19149
10	gRNA	170990	27.9209	47742	87.8256	71.833	82.72	70.5	GTGTGTAGTTTTGCCAATCA	GGG	R	M	M gRNA	70	0.146621	6.38298
11	gRNA	137471	37.9964	52234	89.4746	76.6332	84.6	74.26	AAGCACCATCCAAAGGTCAG	TGG	R	M	M gRNA	80	0.153157	4.25532
12	gRNA	159501	33.7264	53794	95.1105	74.8413	87.42	73.32	CTTTCCGCTGGGGACTTTCC	AGG	F	M	M gRNA	142	0.26397	1.06383
13	gRNA	165729	18.2599	30262	93.9619	71.3448	85.54	69.56	TTTCCGCTGGGGACTTTCCA	GGG	F	M	M gRNA	136	0.449408	3.19149
14	gRNA	160469	16.7578	26891	113.718	74.559	94	73.32	TAGCTTGAAGCACCATCCAA	AGG	R	M	M gRNA	432	1.60649	-6.38298
15	gRNA	165135	21.9063	36175	96.0544	71.283	87.42	69.56	GATATCCACTGACCTTTGGA	TGG	F	M	M gRNA	153	0.422944	1.06383
16	gRNA	162414	14.9772	24325	109.278	71.5577	92.12	70.5	CAGCTGCTTTTCGCCTGTAC	TGG	F	M	M gRNA	373	1.5334	-4.25532
17	gRNA	169052	21.8643	36962	89.561	63.9339	79.9	62.04	AGCTGCTTTTCGCCTGTACT	GGG	F	M	M gRNA	196	0.530274	9.57447
18	gRNA	155008	10.6246	16469	19134.4	812.509	7533.26	146.02	ACAAAGACTGCTGACACAGA	AGG	F	C	X gRNA	512	3.10887	64.6021
19	gRNA	150740	12.9123	19464	16509.1	397.596	5054.35	154.84	CAAAGACTGCTGACACAGAA	GGG	F	C	X gRNA	531	2.72811	76.2502
20	gRNA	150082	7.84171	11769	300.871	141.817	226.38	135.24	ACTTTCCACTGGGGCGTTCC	AGG	F	C	C gRNA	338	2.87195	-4.05405
21	gRNA	261657	7.79532	20397	654.852	123.681	304.78	118.58	CAGAACTACACACCAGGGCC	AGG	F	B	B gRNA	1559	7.64328	-3.89755
22	gRNA	136306	4.80243	6546	389.527	123.856	232.26	119.56	AGAACTACACACCAGGGCCA	GGG	F	B	B gRNA	184	2.81088	20.8241
23	gRNA	143983	11.7972	16986	340.751	131.823	228.34	126.42	GATTGGCAGAACTACACACC	AGG	F	B	B gRNA	267	1.57188	22.1604
24	gRNA	143599	7.64838	10983	349.629	131.227	202.86	125.44	TCTACAAGGGACTTTCCGCT	GGG	F	B	B gRNA	289	2.63134	30.8463
25	gRNA	147267	9.0251	13291	359.089	126.293	229.32	121.52	ATTGGCAGAACTACACACCA	GGG	F	B	B gRNA	257	1.93364	21.8263
26	gRNA	155491	9.75812	15173	288.911	125.963	189.14	121.52	CTACAAGGGACTTTCCGCTG	GGG	F	B	B gRNA	155	1.02155	35.5234
27	gRNA	162943	27.4973	44805	83.0016	70.659	78.96	69.56	TTCCGCTGGGGACTTTCCAG	GGG	F	M	M gRNA	48	0.107131	10.6383
28	gRNA	82081	38.2342	31383	105.209	67.6312	93.06	65.8	CGCTGGGGACTTTCCAGGGG	AGG	F	A	A gRNA	210	0.669152	11.0778
29	gRNA	82995	35.2142	29226	88.1981	68.6178	82.72	66.74	CTCCCCTGGAAAGTCCCCAG	CGG	R	A	A gRNA	30	0.102648	20.9581
30	gRNA	144508	10.6306	15362	312.013	132.05	201.88	126.42	TTCTACAAGGGACTTTCCGC	TGG	F	B	B gRNA	200	1.30191	31.1804
31	gRNA	150020	28.2516	42383	77.5428	69.0756	74.26	67.68	GTTAGACCAGATCTGAGCCT	GGG	F	M	M gRNA	38	0.0896586	15.9574
32	gRNA	152482	12.2375	18660	228.062	140.921	192.08	135.24	CAAAACTACACACCGGGACC	AGG	F	C	C gRNA	114	0.610932	11.7117
34	gRNA	153050	13.7589	21058	238.141	125.431	183.26	120.54	GTGTGTAGTTCTGCCAATCA	GGG	R	B	B gRNA	54	0.256435	37.5278
35	gRNA	156237	13.5877	21229	229.467	149.786	194.04	144.06	AAAACTACACACCGGGACCA	GGG	F	C	C gRNA	141	0.664186	10.8108
36	gRNA	161133	27.9514	45039	81.102	68.7571	77.08	67.68	GATTGGCAAAACTACACACC	AGG	F	M	M gRNA	38	0.0843713	12.766
37	gRNA	86224	24.8736	21447	106.685	65.6893	90.24	63.92	GGGACTTTCCAGGGGAGGTG	TGG	F	A	A gRNA	228	1.06309	13.7725
40	gRNA	154237	12.6416	19498	222.521	153.427	195.02	147.98	GATTGGCAAAACTACACACC	GGG	F	C	C gRNA	81	0.415427	10.3604
41	gRNA	154335	15.4307	23815	181.964	150.576	170.52	145.04	CGCCTGTACTGGGTCTCTCT	AGG	F	C	C gRNA	14	0.0587865	21.6216
42	gRNA	153170	14.7842	22645	238.505	147.079	196	141.12	TGATTGGCAAAACTACACAC	CGG	F	C	C gRNA	275	1.2144	9.90991
43	gRNA	154290	14.3049	22071	194.267	141.716	172.48	135.24	TTCCACTGGGGCGTTCCAGG	AGG	F	C	C gRNA	51	0.231072	20.7207
45	gRNA	155714	19.0233	29622	187.188	157.156	174.44	151.9	GGTAGACCAGATCTGAGCCT	GGG	F	C	C gRNA	23	0.077645	19.8198
46	gRNA	153690	8.78327	13499	166.562	117.126	147.98	112.7	TAACCAGAGAGACCCAGTAC	AGG	R	B	B gRNA	2	0.0148159	49.5546
79	gRNA	85516	27.7749	23752	165.504	64.8915	111.86	62.98	CAGAATTACACACCAGGGCC	AGG	F	A	A gRNA	1559	6.56366	-6.88623
83	gRNA	165546	22.5514	37333	87.8711	67.1433	81.78	65.8	CAAAACTACACACCAGGGCC	AGG	F	M	M gRNA	70	0.187502	7.44681
96	gRNA	84549	28.4888	24087	95.6586	68.0734	86.48	66.74	GATTGGCAGAATTACACACC	AGG	F	A	A gRNA	68	0.28231	17.3653
101	gRNA	85666	20.9196	17921	92.9689	65.0877	84.6	63.92	ATTGGCAGAATTACACACCA	GGG	F	A	A gRNA	47	0.262262	19.1617
107	gRNA	157683	31.1708	49151	87.0859	66.5809	80.84	64.86	AAGGATCTCTTGTCTTTTCT	TGG	R	M	M gRNA	106	0.215662	8.51064
108	gRNA	85026	28.3231	24082	105.226	67.0223	92.12	64.86	GTTTGGGCGGAGTTGGGGAG	TGG	F	A	A gRNA	169	0.701769	11.976
109	gRNA	82025	32.8302	26929	77.5624	56.967	72.38	55.46	GGTGTGTAATTCTGCCAATC	AGG	R	A	A gRNA	35	0.129971	30.8383
110	gRNA	85305	22.3269	19046	89.2257	66.148	82.72	64.86	GTGTGTAATTCTGCCAATCA	GGG	R	A	A gRNA	43	0.225769	20.9581
111	gRNA	85401	24.8311	21206	98.6362	64.679	86.48	62.98	GGTGTGGTTTGGGCGGAGTT	GGG	F	A	A gRNA	137	0.646044	17.3653
113	gRNA	83557	23.0202	19235	91.2644	63.8263	82.72	62.04	GTGTGGTTTGGGCGGAGTTG	GGG	F	A	A gRNA	62	0.322329	20.9581
114	gRNA	85750	21.565	18492	128.569	56.577	97.76	54.52	AGGTGTGGTTTGGGCGGAGT	TGG	F	A	A gRNA	590	3.19057	6.58683
119	gRNA	84070	36.1889	30424	100.195	68.5267	90.24	66.74	TTTCCAGGGGAGGTGTGGTT	TGG	F	A	A gRNA	151	0.496319	13.7725
120	gRNA	86361	22.729	19629	123.164	61.5773	99.64	60.16	TTCCAGGGGAGGTGTGGTTT	GGG	F	A	A gRNA	404	2.05818	4.79042
125	gRNA	84425	19.1661	16181	154.699	64.9707	109.98	62.98	CAGGGGAGGTGTGGTTTGGG	CGG	F	A	A gRNA	927	5.72894	-5.08982
126	gRNA	85048	24.2581	20631	91.1207	65.6424	82.72	63.92	CGCCCAAACCACACCTCCCC	TGG	R	A	A gRNA	70	0.339295	20.9581
135	gRNA	83332	21.9772	18314	93.1251	65.5668	82.72	63.92	AGCACCATCCAAATGTTAGT	GGG	R	A	A gRNA	58	0.316698	20.9581
139	gRNA	83870	25.0399	21001	97.919	67.9724	87.42	66.74	AAGCACCATCCAAATGTTAG	TGG	R	A	A gRNA	93	0.442836	16.4671
A+E	A+E	82239	36.7247	30202	143.055	65.994	103.4	63.92	NA	NA	NA	A	A - control	1363	4.51295	1.1976
A+E	A+E	82097	29.9451	24584	154.733	62.4561	104.34	61.1	NA	NA	NA	A	A - control	1421	5.78018	0.299401
A+E	A+E	80278	35.1454	28214	148.237	67.8018	106.22	65.8	NA	NA	NA	A	A - control	1330	4.71397	-1.49701
A+G	A+G	78239	33.2571	26020	90.3037	68.7222	83.66	66.74	NA	NA	NA	A	A + control	31	0.119139	20.0599
A+G	A+G	83125	29.3365	24386	79.938	66.5303	76.14	64.86	NA	NA	NA	A	A + control	19	0.0779136	27.2455
B+E	B+E	138471	11.9765	16584	421.891	143.312	296.94	137.2	NA	NA	NA	B	B - control	306	1.84515	-1.22494
B+E	B+E	140991	10.4723	14765	419.831	136.14	294.98	130.34	NA	NA	NA	B	B - control	256	1.73383	-0.556792
B+E	B+E	140016	8.64758	12108	401.011	135.589	288.12	130.34	NA	NA	NA	B	B - control	171	1.41229	1.78174
B+G	B+G	140354	9.77671	13722	255.512	134.007	203.84	128.38	NA	NA	NA	B	B + control	42	0.306078	30.5123
B+G	B+G	134271	5.43677	7300	198.555	133.825	173.46	129.36	NA	NA	NA	B	B + control	1	0.0136986	40.8686
C+E	C+E	144558	14.094	20374	276.163	134.391	222.46	128.38	NA	NA	NA	C	C - control	317	1.5559	-2.25225
C+E	C+E	146839	12.1351	17819	256.237	124.463	208.74	118.58	NA	NA	NA	C	C - control	206	1.15607	4.05406
C+E	C+E	147273	11.315	16664	273.439	135.716	221.48	130.34	NA	NA	NA	C	C - control	218	1.30821	-1.8018
C+G	C+G	149862	13.6152	20404	192.294	143.063	170.52	138.18	NA	NA	NA	C	C + control	35	0.171535	21.6216
C+G	C+G	143769	8.02537	11538	166.802	137.541	154.84	133.28	NA	NA	NA	C	C + control	9	0.0780031	28.8288
cells only	cells only	167584	0.0996515	167	340.635	65.0471	310.2	63.92	NA	NA	NA	NA	untreated	NA	NA	NA
cells only	cells only	76281	0.103564	79	489.64	119.946	459.62	115.64	NA	NA	NA	NA	untreated	NA	NA	NA
cells only	cells only	136499	0.0703302	96	488.775	127.807	465.01	122.5	NA	NA	NA	NA	untreated	NA	NA	NA
cells only	cells only	163664	0.136866	224	476.897	144.28	435.61	139.16	NA	NA	NA	NA	untreated	NA	NA	NA
cells only	cells only	76281	0.103564	79	489.64	119.946	459.62	115.64	NA	NA	NA	NA	untreated	NA	NA	97.8403
cells only	cells only	136499	0.0703302	96	488.775	127.807	465.01	122.5	NA	NA	NA	NA	untreated	NA	NA	97.815
cells only	cells only	163664	0.136866	224	476.897	144.28	435.61	139.16	NA	NA	NA	NA	untreated	NA	NA	97.9531
M+E	M+E	159582	36.0298	57497	100.511	73.1549	89.3	71.44	NA	NA	NA	M	M - control	478	0.831348	-1.06383
M+E	M+E	227005	37.0247	84048	101.148	71.6693	88.36	69.56	NA	NA	NA	M	M - control	783	0.931611	6.90755e-07
M+E	M+E	158947	32.5933	51806	99.467	69.7168	87.42	67.68	NA	NA	NA	M	M - control	420	0.810717	1.06383
M+G	M+G	152267	32.6748	49753	82.4107	68.166	77.08	65.8	NA	NA	NA	M	M + control	81	0.162804	12.766
M+G	M+G	160178	30.9487	49573	74.955	68.747	71.44	66.74	NA	NA	NA	M	M + control	33	0.0665685	19.1489
X+E	X+E	159875	15.898	25417	46472.3	606.913	19182.5	157.78	NA	NA	NA	X	X - control	3304	12.9992	9.8637
X+E	X+E	155658	12.311	19163	47967.7	584.323	21017.1	149.94	NA	NA	NA	X	X - control	2529	13.1973	1.24332
X+E	X+E	155462	10.3421	16078	51876	607.959	23645.4	156.8	NA	NA	NA	X	X - control	2408	14.977	-11.107
X+G	X+G	152453	11.7886	17972	7008.51	435.876	3532.9	144.06	NA	NA	NA	X	X + control	25	0.139105	83.3993
X+G	X+G	157116	12.9739	20384	7754.53	393.231	4148.34	144.06	NA	NA	NA	X	X + control	16	0.0784929	80.5075

## Sheet: TableS5
Sequences used in intrahost analysis
Patient	Accession*	# target sites^	Target site depth
			Mean	SD
10BR_MG006	KT427690	298	10680.4	3570.02
10BR_MG009	KT427689	301	10650	2850.48
10BR_MG011	KT427688	313	116.698	34.7094
10BR_MG012	KT427687	307	9875.38	3325.55
10BR_MG013	KT427686	290	14937	6537.77
10BR_MG014	KT427685	293	830.277	524.609
10BR_MG016	KT427684	310	3092.2	686.165
10BR_MG018	KT427683	276	1325.38	364.525
10BR_MG020	KT427682	303	157.114	64.1837
10BR_MG024	KT427681	302	69.6619	29.4788
*Genbank accession number for patient's HIV consensus sequence
^ indicates number of target sites identified from patient's HIV consensus sequence

## Sheet: TableS6
Guides from globally conserved list (using LANL sequences) that have matches in patient sequence
gseq	n_patients	gpM_perc	subA_perc	subB_perc	subC_perc	other_perc	cut_pos
ACAGTCTACTTGTCCATGCATGG	10	43.37	33.33	62.86	29.27	31.01	2294
GATGGCAGGTGATGATTGTGTGG	10	65.51	85.33	87.09	2.73	74.3	2981
GGACAAGTAGACTGTAGTCCAGG	10	57.65	34	66.11	59.91	49.57	2313
GTAGCAGTTCATGTAGCCAGTGG	10	31.18	18.67	65.6	2.96	10.68	2385
TAGACTGTAGTCCAGGAATATGG	10	40.65	9.33	67.43	12.87	29.79	2320
AAAATGATAGGGGGAATTGGAGG	9	67.93	67.33	87.71	13.9	75.82	315
AGTAGAAATTTGTACAGAAATGG	9	20.86	0	46.74	0	6.29	584
ATGCTACTTTGGAATATTGCTGG	9	21.35	0.67	38.69	10.93	10.32	937
ATTCTACTACTCCTTGACTTTGG	9	40.35	8	60.63	6.49	39.8	2583
CCAAAAATGATAGGGGGAATTGG	9	69.18	70	88.4	14.12	78.08	312
CCAATTCCCCCTATCATTTTTGG	9	69.18	70	88.4	14.12	78.08	301
GATTATGGAAAACAGATGGCAGG	9	66.89	78	83.54	15.38	75.7	2967
TAGGGATTATGGAAAACAGATGG	9	54.3	60	73.03	6.72	59.28	2963
TCTACTACTCCTTGACTTTGGGG	9	41.92	9.33	62.51	7.06	41.58	2581
TCTGGATTTTGTTTTCTAAAAGG	9	27.74	0	53.54	0	17.58	976
TGATTGTGTGGCAAGTAGACAGG	9	38.07	22	80	5.01	12.45	2996
TGGCTACATGAACTGCTACCAGG	9	25.59	0.67	55.6	2.28	8.3	2370
TTCTACTACTCCTTGACTTTGGG	9	40.44	8	60.63	6.61	39.99	2582
TTCTGCTTCTATATATCCACTGG	9	36.16	0.67	67.03	0.11	25.76	2387
TTTGCTGGTCCTTTCCAAAGTGG	9	33.72	20	76.51	0	7.33	2848
AAAATTTTCGGGTTTATTACAGG	8	57.47	52.67	77.77	3.19	65.32	2821
AAATTTTCGGGTTTATTACAGGG	8	58.04	54	78.23	3.3	66.18	2822
AATGACATACAGAAGTTAGTGGG	8	28.51	0.67	62	2.96	8.97	1245
AATTTGTACAGAAATGGAAAAGG	8	28.53	18	57.03	0.34	14.16	587
ACAATTTTAAAAGAAAAGGGGGG	8	85.96	94	82.97	84.28	89.32	2707
ACAGACTCACAATATGCATTAGG	8	43.37	24.67	68.29	6.95	37.97	1968
ATGGAAACCAAAAATGATAGGGG	8	61.71	66	77.71	12.87	70.39	305
CAATGACATACAGAAGTTAGTGG	8	27.13	0.67	59.09	2.73	8.49	1244
CACAATTTTAAAAGAAAAGGGGG	8	86.12	94	83.03	84.51	89.56	2706
CCCTACAATCCCCAAAGTCAAGG	8	52.04	88	75.2	7.18	48.05	2583
CCTTGACTTTGGGGATTGTAGGG	8	52.04	88	75.2	7.18	48.05	2572
GCATGGGTACCAGCACACAAAGG	8	27.9	2	63.14	0.91	7.08	2082
GTACCAGCACACAAAGGAATTGG	8	34.35	21.33	60.4	19.93	15.45	2085
TCCTTGACTTTGGGGATTGTAGG	8	49.73	86.67	70.97	7.18	46.46	2573
TGGAAACCAAAAATGATAGGGGG	8	63.65	66.67	81.2	13.44	71.55	306
TGTACAGAAATGGAAAAGGAAGG	8	33.7	17.33	65.43	0.68	18.99	591
TGTGGCAAGTAGACAGGATGAGG	8	36.37	19.33	79.03	1.71	10.93	3002
TTTAAAAGAAAAGGGGGGATTGG	8	86.55	96	84	84.62	89.44	2712
AAAAGAAAAGGGGGGATTGGGGG	7	80.32	89.33	75.66	80.41	84.43	2715
AAAGAAAAGGGGGGATTGGGGGG	7	69.61	82.67	61.54	74.83	74.24	2716
AATGGCCATTGTTTAACTTTTGG	7	30.46	4.67	54.4	13.1	16.54	523
ATCAGTAACAGTACTGGATGTGG	7	27.63	16	50.86	6.26	15.32	791
ATCCACAATTTTAAAAGAAAAGG	7	32.2	4.67	63.14	1.59	18.07	2706
CCAATTATGTTGACAGGTGTAGG	7	65.94	64	73.14	69.7	56.41	406
CCACAATTTTAAAAGAAAAGGGG	7	32.9	4.67	64.46	1.71	18.5	2708
CCAGCACACAAAGGAATTGGAGG	7	36.21	23.33	64.34	19.02	16.54	2088
CCATTTAAAAATCTGAAAACAGG	7	28.89	14	52.63	11.16	14.41	1512
CCCCTTTTCTTTTAAAATTGTGG	7	32.9	4.67	64.46	1.71	18.5	2697
CCTACACCTGTCAACATAATTGG	7	65.94	64	73.14	69.7	56.41	417
CCTCCAATTCCTTTGTGTGCTGG	7	36.21	23.33	64.34	19.02	16.54	2077
CCTGTTTTCAGATTTTTAAATGG	7	28.89	14	52.63	11.16	14.41	1501
CTGCTATTAAGTCTTTTGATGGG	7	27.99	34.67	45.31	3.08	22.22	1428
GATAAATTTGATATGTCCATTGG	7	40.1	47.33	53.37	4.44	44.38	1473
GATTGGGGGGTACAGTGCAGGGG	7	69.43	80	62.4	78.93	70.88	2729
GCTATAGGTACAGTATTAGTAGG	7	36.03	53.33	38.86	39.07	29.79	393
GGAGTATTGTATGGATTTTCAGG	7	48.48	60	67.77	0.68	52.44	622
GGATTGGGGGGTACAGTGCAGGG	7	69.54	80	62.74	78.82	70.88	2728
GGGATTGGGGGGTACAGTGCAGG	7	73.87	84	67.89	81.44	75.27	2727
GTACCAGTAAAATTAAAGCCAGG	7	57.25	42.67	69.37	56.61	45.97	501
TAAAAGAAAAGGGGGGATTGGGG	7	84.28	93.33	80.69	82.46	88.28	2714
TACAAAAATTCAAAATTTTCGGG	7	54.21	55.33	68.57	19.93	57.14	2810
TCAGTAACAGTACTGGATGTGGG	7	31.57	16	55.89	6.72	20.33	792
TCCACAATTTTAAAAGAAAAGGG	7	32.88	4.67	64.46	1.71	18.44	2707
TCTGCTATTAAGTCTTTTGATGG	7	29.76	36.67	48.06	3.19	23.81	1429
TCTTAAGACAGCAGTACAAATGG	7	36.35	4.67	66.69	5.01	23.63	2672
TGATGTAAAACAATTAACAGAGG	7	25.05	0	45.83	2.62	17.16	1568
TTAAAAGAAAAGGGGGGATTGGG	7	84.65	94.67	81.31	82.69	88.34	2713
TTACAAAAATTCAAAATTTTCGG	7	54.14	55.33	68.4	19.93	57.14	2809
TTTATTTTTTCTTCTGTCAATGG	7	57.07	54	68.4	34.17	57.51	541
AAATTAAAGCCAGGAATGGATGG	6	58.92	42.67	69.43	61.05	48.05	510
AAGGAAGCTCTATTAGATACAGG	6	30.96	2	60.91	0.34	18.01	240
ACAGTCCAGCTGTCTTTTTCTGG	6	29.8	10.67	44.4	0.68	31.56	1207
ACAGTTTCAATAGGACTAATGGG	6	31.57	0.67	67.6	1.14	12.21	472
AGAAAAAAGACAGTACTAAATGG	6	28.53	4	55.37	0	17.4	670
AGATTTTTGTCATGCTACTTTGG	6	17.39	2.67	30.97	5.92	10.38	948
AGGAAAGTACTATTTTTAGATGG	6	17.01	0	34.57	0.46	8.67	2148
AGTAAAATTAAAGCCAGGAATGG	6	56.86	40.67	67.14	57.97	46.76	506
ATGGCCATTGTTTAACTTTTGGG	6	27.51	3.33	49.2	12.53	14.59	522
ATTCCTGGCTTTAATTTTACTGG	6	56.88	40.67	67.2	57.97	46.76	493
ATTCTAAAAGAACCAGTACATGG	6	38.9	0	46.63	61.05	22.34	1404
GAAAAAATCAGTAACAGTACTGG	6	26.06	17.33	48	5.92	14.22	785
GTAGGATCTGACTTAGAAATAGG	6	38.2	2	48	51.14	24.11	1044
TACAGTTTCAATAGGACTAATGG	6	30.89	0.67	66.29	1.03	11.84	473
TACATGGATGATTTGTATGTAGG	6	34.76	6	62.23	0.23	26.56	1026
TCTTTCTGATGTTTTTTGTCTGG	6	31.82	12.67	60.17	6.04	17.09	1117
TTTACTGGTACAGTTTCAATAGG	6	44.47	12.67	71.94	15.15	33.76	478
AAACTCCCACTCAGGAATCCAGG	5	40.96	5.33	57.6	62.3	15.02	1694
AAAGAATTAAAGAAAATTATAGG	5	31.61	0.67	50.23	16.06	22.89	2625
AAGTTATTCCAGCAGAGACAGGG	5	14.65	0	32.97	0	4.27	2422
ACTTTTGGGCCATCCATTCCTGG	5	33.29	3.33	63.09	14.12	14.47	508
AGATGGAAACCAAAAATGATAGG	5	26.56	2.67	55.2	6.26	9.04	306
AGCAGAGATCCACTTTGGAAAGG	5	27.6	19.33	62	0	6.41	2850
AGCTAGAACTGGCAGAAAACAGG	5	17.6	0	39.09	0	5.68	1381
AGTACTGTCTTTTTTCTTTATGG	5	25.07	0	46.11	0	18.32	653
AGTTAGTGGGAAAATTAAATTGG	5	11.82	0	21.09	6.26	5.98	1255
ATAAGAGAACTCAAGACTTCTGG	5	19.63	2	38.11	0	12.03	724
ATGGCCCAAAAGTTAAACAATGG	5	29.05	3.33	51.37	12.41	16.48	529
CGTTGCCAAAGAGTGATTTGAGG	5	49.84	94	45.89	18.68	66.73	172
CTAAAAGGAGAAGCCATGCATGG	5	27.42	4.67	54	2.51	14.47	2292
GAAGTTATTCCAGCAGAGACAGG	5	18.64	1.33	42.11	0	5.13	2421
GACTTCTGGGAAGTTCAATTAGG	5	26.36	12	54.06	2.16	11.05	735
GATGGAAACCAAAAATGATAGGG	5	24.37	2.67	52.86	1.03	8.42	307
GCAAATACTGGAGTATTGTATGG	5	40.74	26	64.4	0.8	38.22	631
GCAGAAACTTTCTATGTAGATGG	5	48.55	12.67	68.8	47.49	30.77	1788
GCAGGATATGTTACTGACAGAGG	5	21.4	0	36.11	6.49	15.63	1842
GCTAGAACTGGCAGAAAACAGGG	5	17.71	0	39.37	0	5.68	1382
GCTTCCCTCAAATCACTCTTTGG	5	20.56	2	33.2	1.25	19.11	178
GGGACAGCAGAGATCCACTTTGG	5	26.88	18	60.63	0	6.04	2845
GGTGATCCTTTCCATCCCTGTGG	5	65.92	75.33	69.43	65.03	61.78	916
GTATTGACAAACTCCCACTCAGG	5	28.87	5.33	58.69	2.85	13.13	1702
GTTAGTGGGAAAATTAAATTGGG	5	11.87	0	21.14	6.26	6.04	1256
GTTGCCAAAGAGTGATTTGAGGG	5	49.84	94	45.83	18.68	66.79	171
TAAGAGAACTCAAGACTTCTGGG	5	19.63	2	38.11	0	12.03	725
TAGGATCTGACTTAGAAATAGGG	5	33.17	1.33	39.77	47.04	21.61	1045
TCTGGTGGGGCTGTTGGCTCTGG	5	19.2	0.67	41.43	2.28	6.23	68
TGTGTGCTGGTACCCATGCCAGG	5	18.32	2	41.09	0.91	4.82	2067
TTTCTTCCAATTATGTTGACAGG	5	56.36	77.33	74.86	57.06	34.31	412
AACAACTCCCTCTCAGAAGCAGG	4	7.22	0	17.71	0	0.55	129
AACCTGAAGCTCTCTTCTGGTGG	4	14.74	0	35.2	0.8	1.71	83
AAGCCACCTGGATTCCTGAGTGG	4	42.35	0	55.37	70.27	17.34	1699
AAGGAAAAATTTCAAAAATTGGG	4	27.54	70	32.97	5.92	29.43	610
AATAGAGCAGTTAATAAAAAAGG	4	20.02	0	42.8	1.25	7.57	2042
ACAATGTGCTTCCACAGGGATGG	4	32.34	44.67	53.2	3.42	24.42	916
ACCATAATTTCACTAAGGGAGGG	4	16.94	0	38.34	0	4.7	1728
ACCTGAAGCTCTCTTCTGGTGGG	4	14.88	0	35.54	0.8	1.71	82
AGAAAGAACCTCCATTCCTTTGG	4	24.18	22	47.37	0.34	12.39	1144
AGAAATCTGTTGACTCAGATTGG	4	16.89	0	38.46	0.34	4.27	444
AGAAGAGAGCTTCAGGTTTGGGG	4	14.2	0	34.29	0.23	1.53	99
AGCCACCTGGATTCCTGAGTGGG	4	42.3	0	55.31	70.27	17.28	1700
AGTGATTTGAGGGAAGCTAAAGG	4	10.96	0.67	21.71	0.8	5.86	161
ATGAACTCCATCCTGATAAATGG	4	36.64	2	70.57	5.81	20.09	1174
ATGAGAAATATCACAGTAATTGG	4	13.56	0	32	0	2.38	2197
ATGTAGATGGGGCAGCTAATAGG	4	19.11	15.33	25.66	2.73	21.25	1801
ATTTTTGGTTTCCATCTTCCTGG	4	21.72	2.67	45.14	4.9	7.45	289
CAGAAGAGAGCTTCAGGTTTGGG	4	14.33	0	34.57	0.23	1.59	98
CAGTACAATGTGCTTCCACAGGG	4	30.75	41.33	52.46	0.11	23.02	912
CCAAACCTGAAGCTCTCTTCTGG	4	14.42	0	34.86	0.23	1.53	86
CCAGAAGAGAGCTTCAGGTTTGG	4	14.42	0	34.86	0.23	1.53	97
CCATAATTTCACTAAGGGAGGGG	4	16.94	0	38.34	0	4.7	1727
CCCCACCAGAAGAGAGCTTCAGG	4	15.08	0	35.94	0.8	1.83	92
CCCCTCCCTTAGTGAAATTATGG	4	16.94	0	38.34	0	4.7	1738
CCTGAAGCTCTCTTCTGGTGGGG	4	15.08	0	35.94	0.8	1.83	81
CTCCCACTCAGGAATCCAGGTGG	4	39.02	0	54.06	62.19	14.1	1691
CTCTCTTCTGGTGGGGCTGTTGG	4	15.4	0	36.63	0.8	1.95	74
CTGATGTTTTTTGTCTGGTGTGG	4	29.35	0	57.09	5.35	15.26	1112
CTTCCTGAAGTCTTTATCTAAGG	4	5.5	0	12.74	0	1.22	827
GAAGGAAAAATTTCAAAAATTGG	4	28.58	70.67	33.77	6.04	31.26	609
GCAGTTAATAAAAAAGGAAAAGG	4	13.32	0	29.31	0.11	4.52	2048
TACCATAATTTCACTAAGGGAGG	4	17.41	0	39.37	0	4.88	1729
TCACAGTAATTGGAGAGCAATGG	4	20.74	8	44.69	3.42	5.62	2207
TCAGTACAATGTGCTTCCACAGG	4	28.62	39.33	49.14	0.11	21	911
TCTGGCCTTCCCACAAGGGGAGG	4	15.87	0.67	31.49	10.25	3.6	32
TCTGTATGTATTGTTTTTACTGG	4	23.94	0.67	51.89	0.11	8.97	2476
TGTAGATGGGGCAGCTAATAGGG	4	19.11	15.33	25.66	2.73	21.25	1802
TTCCTGAAGTCTTTATCTAAGGG	4	5.84	0	13.54	0.11	1.22	826
TTGTACTGATATCTAATCCCTGG	4	27.83	0.67	51.49	0.34	19.78	886
TTTTTCTTTATGGCAAATACTGG	4	31.57	0	60.8	0.23	20.02	643
AAAAAAGGAAAAGGTCTACCTGG	3	11.87	0	27.26	0.11	2.81	2060
AAAACAATACATACAGACAATGG	3	23.14	0	49.09	1.94	8.91	2493
AAAATCTGGCCTTCCCACAAGGG	3	20.06	0.67	42.11	9.57	3.91	28
AAATCTGGCCTTCCCACAAGGGG	3	10.71	0.67	20.69	8.54	2.14	29
AAATGGAAACCAAAAATGATAGG	3	52.58	65.33	25.66	73.58	68.93	303
AATGGAAACCAAAAATGATAGGG	3	37.05	63.33	24.29	11.5	61.97	304
ACCCATACAAAAAGAAACATGGG	3	25.52	49.33	38.57	1.25	22.41	1652
AGAAACTTTCTATGTAGATGGGG	3	34.62	10.67	60.74	3.53	25.58	1790
AGAACCTCCATTCCTTTGGATGG	3	25.18	22	49.2	0.34	13.13	1148
AGCAGAGAGCTTCAGGTTTGGGG	3	3.8	0	8.06	0.46	1.4	99
AGGAAAAGGTCTACCTGGCATGG	3	14.29	0	33.03	0.23	3.11	2065
AGTTAGTGGGAAAATTGAATTGG	3	15.85	0	35.14	0.23	5.07	1258
ATAAAAGAACTCAAGACTTCTGG	3	11.73	2.67	17.03	3.64	11.23	721
ATCTGTGGACATAAAGCTATAGG	3	10.78	0	23.83	0	3.6	381
ATGAACTCCATCCTGACAAATGG	3	28.94	30	3.71	71.07	33.21	1165
ATTGTTTTACATCATTAGTGTGG	3	27.88	2	45.31	3.64	24.6	1548
ATTTTTAGATGGAATAGATAAGG	3	18.89	2.67	36.8	0.91	10.87	2159
CAGAAACTTTCTATGTAGATGGG	3	33.38	10.67	59.31	2.51	24.3	1789
CAGCAGAGAGCTTCAGGTTTGGG	3	3.87	0	8.23	0.46	1.4	98
CCAAACCTGAAGCTCTCTGCTGG	3	4.03	0	8.4	0.46	1.65	86
CCAGCAGAGAGCTTCAGGTTTGG	3	4.03	0	8.4	0.46	1.65	97
CTGGTACCATAATTTCACTAAGG	3	13.29	0	31.26	0	2.44	1733
CTTTTGCTACTACAGGTGGCAGG	3	8.76	0	20.63	0.34	1.4	2232
GAAAATCTGGCCTTCCCACAAGG	3	19.81	0.67	41.66	9.57	3.72	27
GAACCTCCATTCCTTTGGATGGG	3	33.61	24.67	52.57	0.46	31.93	1149
GGAAAAGGTCTACCTGGCATGGG	3	14.31	0	33.09	0.23	3.11	2066
GGCTGTACTGTCCATTTATCAGG	3	33.47	0.67	69.31	4.56	13.68	1174
GGCTGTACTGTCCATTTGTCAGG	3	20.22	6	3.6	69.02	13.13	1165
GGGCAAGTCAGATTTATCCAGGG	3	10.94	21.33	14.06	2.73	11.05	1276
GTACTGTCCATTTATCAGGATGG	3	33.31	0.67	68.63	5.01	13.74	1170
GTACTGTCCATTTGTCAGGATGG	3	21.47	6	3.77	69.02	16.3	1161
GTAGATAAATTAGTCAGTACTGG	3	5.32	1.33	11.31	0	2.14	2121
GTTAGTGGGAAAATTGAATTGGG	3	15.85	0	35.14	0.23	5.07	1259
TAAAAGAACTCAAGACTTCTGGG	3	11.73	2.67	17.03	3.64	11.23	722
TACCCATACAAAAAGAAACATGG	3	25.66	50	38.74	1.25	22.53	1651
TACTACTTCTGTTAGTGCTTTGG	3	9.85	0.67	22.17	0.34	2.63	1325
TACTTTATCTTAAAATTAGCAGG	3	8.45	0	19.37	0	2.08	2454
TATAGGACAGGTAAGAGATCAGG	3	15.85	0	37.37	0.11	2.75	2645
TCATAATACACTCCATGTACTGG	3	22.21	0	44.11	1.71	11.84	1408
TCCCATGTTTCTTTTTGTATGGG	3	27.72	52.67	42.74	1.25	23.57	1642
TCTTAAAATTAGCAGGAAGATGG	3	23.17	0	52.34	0	6.53	2461
TGCTGCCAGAAAAAGACAGCTGG	3	11.66	3.33	25.54	0.11	3.79	1216
TGGGCAAGTCAGATTTATCCAGG	3	14.56	24.67	17.49	3.99	16.18	1275
TGGTACCATAATTTCACTAAGGG	3	14.22	0	33.49	0	2.56	1732
TGTATGGGTAGTCTAAATTTAGG	3	23.23	27.33	25.6	1.71	31.87	1627
TGTGATAAATGTCAGCTAAAAGG	3	43.66	27.33	54.51	49.09	30.65	2277
TTAGGAATACCACATCCCGCAGG	3	16.89	1.33	36.51	0.11	6.35	756
TTCCCTTAGATAAAGACTTCAGG	3	5.71	0	13.2	0.11	1.22	835
TTGTTTTACATCATTAGTGTGGG	3	28.6	2	46.51	3.87	25.15	1547
AAACTCCCATTCAGGAATCCAGG	2	23.78	51.33	10.8	6.83	44.2	1697
AAAGATAGGGGGGCAACTAAAGG	2	8.45	0	20.63	0	0.73	224
AAAGTTTCTGCTCCTACTATGGG	2	20.31	5.33	35.49	8.54	11.78	1765
AACCTGAAGCTCTCTGCTGGTGG	2	15.94	0	7.83	53.87	5.74	83
AACTCTGATTCACTCTTATCTGG	2	22.35	0.67	17.54	44.99	17.34	1996
AAGAAAAGCAAAGATCATTAGGG	2	34.17	44.67	46.63	0.11	38.16	2945
AAGCTTCTCTGGAAAGGTGAAGG	2	21.85	0	50.34	0.11	5.07	2880
AAGGACCAGCAAAGCTTCTCTGG	2	21.67	0	49.89	0	5.13	2869
AAGGCCGCCTGTTGGTGGGCAGG	2	14.2	0	29.77	0.57	6.17	2541
AATAGCAGAAATACAGAAGCAGG	2	18.66	0	40.29	0.34	7.08	1457
AATTAGTCAGTACTGGAATCAGG	2	4.05	1.33	8.57	0	1.65	2128
AATTAGTCAGTGCTGGAATCAGG	2	11.5	0.67	25.66	0	3.54	2131
AATTGCTTTACTTTAATCCCTGG	2	7.11	11.33	11.94	0.57	5.07	1282
ACCTGAAGCTCTCTGCTGGTGGG	2	14.45	0	7.31	48.86	4.95	82
ACTATTTCTTTTGCTACTACAGG	2	17.32	6	29.66	3.64	12.52	2236
AGAAAAAAGACAGCACTAAATGG	2	2.92	28	1.54	0	3.66	673
AGAAGAAGCAGAGCTAGAACTGG	2	12.43	0	28.97	0	2.56	1370
AGAAGCAGGGGCAAGGCCAATGG	2	8.94	0	19.71	0	3.05	1471
AGAGAGCTTCAGGTTTGGGGAGG	2	7.9	0	18.4	0	1.65	102
AGCTGCCAGAAAAAGACAGCTGG	2	4.33	6	6.4	0.34	4.09	1213
AGCTTCTCTGGAAAGGTGAAGGG	2	21.31	0	49.09	0.11	4.95	2881
AGTACAAACAATGAGACACCAGG	2	12.7	44.67	18.63	0.57	9.95	882
AGTATAAACAATGAGACACCAGG	2	26.72	25.33	38.57	4.44	26.13	879
AGTTAAGGCCGCCTGTTGGTGGG	2	13.63	0	27.54	0.68	6.96	2537
ATAGCAGAAATACAGAAGCAGGG	2	17.26	0	36.63	0.46	7.14	1458
ATCGGCTCCTGCTTCTGAGAGGG	2	4.71	0	11.26	0	0.67	125
ATGATCTTTGCTTTTCTTCTTGG	2	37.68	47.33	50.11	0.11	43.65	2929
ATTAAAGAAAATTATAGGACAGG	2	20.2	0.67	43.31	1.37	7.39	2630
ATTTCTTTTGCTACTACAGGTGG	2	16.69	6	28	3.76	12.52	2233
CAATCTAGTTGCCATATTCCTGG	2	24.43	2.67	53.89	1.25	7.39	2323
CAGAGTATTGGCAAGCCACCTGG	2	19.59	0	38.74	0.68	11.05	1687
CAGATACCCATAGAAATCTGTGG	2	6.11	0	13.66	0	1.89	366
CAGTTAAGGCCGCCTGTTGGTGG	2	13.38	0	27.26	0.68	6.59	2536
CATAGTTATCTATCAATACATGG	2	17.3	4.67	33.43	0.46	10.26	1013
CCAGCAAAGCTTCTCTGGAAAGG	2	21.85	0	50.29	0	5.19	2874
CCCCACCAGCAGAGAGCTTCAGG	2	14.76	0	7.43	50.11	5.01	92
CCCCTATCTTTATTGTGACGAGG	2	10.73	0	24.11	0	3.17	201
CCCCTCGTCACAATAAAGATAGG	2	11.35	0	25.49	0	3.36	210
CCCTATCTTTATTGTGACGAGGG	2	10.73	0	24.11	0	3.17	200
CCCTCGTCACAATAAAGATAGGG	2	10.73	0	24.11	0	3.17	211
CCTATCTTTATTGTGACGAGGGG	2	11.35	0	25.49	0	3.36	199
CCTCGTCACAATAAAGATAGGGG	2	10.73	0	24.11	0	3.17	212
CCTGAAGCTCTCTGCTGGTGGGG	2	14.76	0	7.43	50.11	5.01	81
CCTGGCCTCCCCTTGTGGGAAGG	2	27.36	4	30.57	51.48	13.13	26
CCTGGCCTTCCCTTGTGGGAAGG	2	15.51	0	28.23	7.29	7.75	26
CCTTCCCACAAGGGAAGGCCAGG	2	15.51	0	28.23	7.29	7.75	37
CCTTCCCACAAGGGGAGGCCAGG	2	27.36	4	30.57	51.48	13.13	37
CCTTTCCAGAGAAGCTTTGCTGG	2	21.85	0	50.29	0	5.19	2863
CTATGGGTTCTTTCTCTAACTGG	2	9.56	2	22.23	0.57	1.53	1752
CTCATTGTTTATACTAGGTATGG	2	23.37	13.33	34.23	4.1	23.02	860
CTCGTCACAATAAAGATAGGGGG	2	10.8	0	24.23	0	3.24	213
CTCTCTGCTGGTGGGGCTGTTGG	2	23.32	5.33	8.97	56.83	22.34	74
CTGCTCTGAAGAAAATTCCCTGG	2	11.78	0	24.69	1.37	4.64	44
GAAAGTTTCTGCTCCTACTATGG	2	19.16	5.33	33.6	7.74	11.11	1766
GAAGAAAAGCAAAGATCATTAGG	2	33.74	44.67	45.2	0.11	38.52	2944
GCAAAGATCATTAGGGATTATGG	2	36.57	44	49.94	0.57	40.9	2952
GCTTCTCTGGAAAGGTGAAGGGG	2	21.67	0	49.89	0.11	5.07	2882
GGAGTTCATAACCCATCCAAAGG	2	25.25	0	56.23	0.11	7.94	1149
GGTGTCTCATTGTTTATACTAGG	2	25.14	13.33	36.46	4.44	25.21	865
GTATAAACAATGAGACACCAGGG	2	16.42	11.33	31.83	3.87	7.14	880
GTATTGACAAACTCCCATTCAGG	2	16.42	57.33	10.97	0.46	27.05	1705
GTGCTTCCACAGGGATGGAAAGG	2	43.68	46.67	54.69	49.2	28.69	921
TAACCCATCCAAAGGAATGGAGG	2	21.69	0.67	48.69	0.11	6.35	1141
TACTTTCTCTTAAAATTAGCAGG	2	11.12	0	24.8	0	3.48	2457
TAGCTGACATTTATCACAGCTGG	2	28.01	20	43.83	13.55	19.6	2261
TAGGAATACCACATCCCGCAGGG	2	15.67	0	33.6	0.11	6.29	757
TAGTTGACATTTATCACAGCTGG	2	6.25	32	3.37	0.91	9.83	2264
TATCGGCTCCTGCTTCTGAGAGG	2	4.64	0	11.09	0	0.67	126
TATTGATAGATAACTATGTCTGG	2	18.68	5.33	34.06	6.38	10.07	997
TCATAACCCATCCAAAGGAATGG	2	26.2	0.67	58.51	0.11	8	1144
TCGTCACAATAAAGATAGGGGGG	2	10.73	0	24.34	0	2.93	214
TCTGGCCTTCCCACAAGGGAAGG	2	13.9	0	31.31	1.48	3.24	32
TCTTTTTCTGGCAGCACTATAGG	2	11.3	6	24.29	0	3.97	1198
TGTGATAAATGTCAACTAAAAGG	2	12.91	34	4.8	4.44	24.18	2280
TTAGAGAAAGAACCCATAGTAGG	2	8.56	2	19.71	0.46	1.59	1767
TTCCCATGTTTCTTTTTGTATGG	2	22.69	34	36.29	0.23	19.17	1643
TTGGCTCTGGTCTGCTCTGAAGG	2	11.44	0	14.8	18.11	5.31	55
TTTACTGGTACAGTCTCAATAGG	2	4.01	32	3.09	1.14	3.97	481
AAAAAGAAACATGGGAAACATGG	1	14.88	19.33	18.91	5.13	15.38	1660
AAAAAGAAACATGGGAAGCATGG	1	8.29	14	14.97	0.23	4.95	1663
AAAATGATAGGAGGAATTGGAGG	1	18.27	1.33	3.77	68.56	8.36	306
AAACATGGTGGACAGAGTATTGG	1	10.37	0	20.17	0.11	6.35	1675
AAAGAAGCTCTATTAGATACAGG	1	13.09	58.67	6.51	0	22.95	243
AACAGAAATTTGTACAGAAATGG	1	4.23	18	1.66	0.57	7.69	581
AAGAAACATGGGAAACATGGTGG	1	17.14	20	21.89	5.69	17.95	1663
AAGAAACATGGGAAGCATGGTGG	1	9.96	14.67	17.54	1.94	5.74	1666
AAGCATGGTGGACAGAGTATTGG	1	7.31	0	16.8	0	1.77	1678
AATAGCAGAAATACAGAAACAGG	1	3.92	2	6.29	3.3	1.89	1454
AATAGTTATCTATCAATACATGG	1	8.38	16.67	8.23	1.48	11.48	1010
AATGATATACAGAAGTTAGTGGG	1	22.24	4	5.14	70.05	16.54	1242
AATTAGTCAGTTCTGGAATCAGG	1	4.44	16	7.89	0	2.08	2131
AATTCCCTGGCCTCCCCTTGTGG	1	18.61	0	17.54	42.82	8.49	31
AATTCCCTGGCCTTCCCTTGTGG	1	13.52	0	23.31	6.15	8.24	31
ACAGAAAGCATAGTAATATGGGG	1	35.08	19.33	51.94	3.64	35.35	1608
ACAGACTCACAGTATGCATTAGG	1	24.39	48.67	3.6	58.66	26.01	1971
AGAAACAGGGGCAAGGCCAATGG	1	1.72	0	3.37	0	1.04	1468
AGCAATTCATCTAGCTTTGCAGG	1	10.26	0	23.71	0.34	2.14	1919
AGCTCTGCTTCTTCTGTTAGTGG	1	12.7	0	30	0	2.2	1351
AGGCCGCCTGTTGGTGGGCAGGG	1	11.3	0	26.57	0	2.08	2542
ATAGCAGAAATACAGAAACAGGG	1	3.99	2	6	3.99	2.01	1455
ATATTTCTCATGTTCTTCTTGGG	1	10.51	0	24.46	0	2.2	2174
ATTCACAATTTTAAAAGAAAAGG	1	50.84	89.33	16.74	81.89	67.09	2703
ATTCCCTGGCCTCCCCTTGTGGG	1	18.59	0	17.54	42.82	8.42	30
ATTCCCTGGCCTTCCCTTGTGGG	1	13.47	0	23.2	6.15	8.24	30
ATTCTACTACTCCCTGACTTTGG	1	21.17	0	6.57	70.84	12.09	2574
ATTTTTGGTTTCCATTTTCCTGG	1	45.36	60	20.51	65.83	59.58	286
CAATCTAATTGCCATATTCCTGG	1	16.08	7.33	6.74	12.76	28.63	2320
CAATGATATACAGAAGTTAGTGG	1	21.51	4	4.74	68.22	16	1241
CAATTATGTAAACTCCTTAGGGG	1	21.54	0	46.46	0.23	8.3	1311
CCAAAAATGATAGGAGGAATTGG	1	19.18	1.33	3.94	70.62	9.52	303
CCAATTCCTCCTATCATTTTTGG	1	19.18	1.33	3.94	70.62	9.52	292
CCCTACAATCCCCAAAGTCAGGG	1	23.53	0.67	7.03	79.84	13.06	2574
CCCTGACTTTGGGGATTGTAGGG	1	23.53	0.67	7.03	79.84	13.06	2563
CTGATTTGTTGTGTCAGTTAGGG	1	15.13	0	35.03	0.11	3.3	1871
CTTCCCACAAGGGAAGGCCAGGG	1	15.49	0	28	7.29	7.94	38
CTTCCCACAAGGGGAGGCCAGGG	1	21.94	0.67	23.09	46.47	9.52	38
GAAAAAATCAGTGACAGTACTGG	1	10.26	1.33	2.17	38.72	4.46	776
GAAATACAGAAACAGGGGCAAGG	1	1.4	0	2.69	0	0.92	1461
GAAATACAGAAGCAGGGGCAAGG	1	8.45	0	18.74	0	2.75	1464
GAACCTCCATTTCTTTGGATGGG	1	17.6	44	12.11	6.95	26.74	1152
GAAGCAGGAGCCGATAGACAAGG	1	9.38	0	20.69	0	3.17	144
GACTATGGAAAACAGATGGCAGG	1	24.14	16.67	6.86	74.72	16.18	2958
GATATTTCTCATGTTCTTCTTGG	1	10.51	0	24.46	0	2.2	2175
GCAAATATTGGAGTATTGTATGG	1	11.35	42	8.86	0.68	16.91	634
GCAATTATGTAAACTCCTTAGGG	1	17.87	0	38.46	0.23	6.96	1310
GCAGGTGATGATTGTGTGGCAGG	1	28.51	61.33	7.14	2.28	62.39	2985
GGATACAGTTCCTTGTCTATCGG	1	6.05	0	14.74	0	0.55	143
GTAGATAAATTAGTCAGTGCTGG	1	14.31	2	29.09	0	7.33	2124
GTAGATAAATTAGTCAGTTCTGG	1	5.57	18	9.54	0	3.17	2124
TACATGGATGACTTGTATGTAGG	1	18.37	66	8.17	7.29	30.83	1029
TAGCAGAAATACAGAAACAGGGG	1	3.8	1.33	6.17	3.42	1.71	1456
TAGCAGAAATACAGAAGCAGGGG	1	16.46	0	35.31	0.23	6.53	1459
TATAAAAATTCAAAATTTTCGGG	1	15.04	16.67	2.97	49.2	9.46	2801
TATTGATAGATAACTATTTCTGG	1	10.62	18.67	8.69	9.57	12.52	994
TCACAATTTTAAAAGAAAAGGGG	1	51.95	89.33	16.86	82.23	69.78	2705
TCCCTACAATCCCCAAAGTCAGG	1	22.64	0.67	6.91	77.11	12.27	2573
TCCCTGACTTTGGGGATTGTAGG	1	23.19	0.67	6.97	78.7	12.82	2564
TCTACTACTCCCTGACTTTGGGG	1	22.51	0.67	6.69	76.2	12.64	2572
TCTGATTTGTTGTGTCAGTTAGG	1	15.38	0	35.71	0.11	3.24	1872
TCTTTTTCTGGCAGCTTTATAGG	1	1.9	6	3.09	0.8	0.85	1198
TGAAGGGGCAGTAGTAATACAGG	1	9.83	53.33	4.57	1.48	15.93	2897
TGATGTAAAACAGTTAACAGAGG	1	16.58	0.67	11.31	49.77	5.86	1559
TGATTGTGTGGCAGGTAGACAGG	1	45.9	59.33	6.74	77.79	69.41	2993
TGTGGCAGGTAGACAGGATGAGG	1	33.74	59.33	6.51	38.72	57.81	2999
TTAGAAAAAGAACCCATAGTAGG	1	5.96	0.67	12.69	0	2.44	1764
TTAGAAGAAATAAATTTGCCAGG	1	12.91	4	4.63	38.04	9.1	279
TTAGAAGAAATGAATTTGCCAGG	1	11.59	0	25.2	2.16	3.17	282
TTAGAAGACATAAATTTGCCAGG	1	9.24	42	2.51	14.12	10.81	282
TTAGTGCTTTGGCTCCCCTAAGG	1	8.92	2.67	11.31	13.44	4.52	1314
TTATAAAAATTCAAAATTTTCGG	1	15.04	16.67	2.97	49.2	9.46	2800
TTCACAATTTTAAAAGAAAAGGG	1	51.95	89.33	16.86	82.35	69.72	2704
TTCTACTACTCCCTGACTTTGGG	1	21.35	0	6.63	71.3	12.27	2573
TTTAGAAGGAAAAATTATCCTGG	1	14.18	0	24.86	2.28	10.44	2360
TTTATGTCCACAGATTTCTATGG	1	6.7	0	15.77	0	1.22	362
TTTCTTTAATTCTTTATTCATGG	1	19.77	2.67	4.11	67.54	12.45	2597
TTTTTCTTTTTTAACCCTGCGGG	1	12.86	0	27.77	0.11	4.95	760
TTTTTTAACCCTGCGGGATGTGG	1	12.98	0	28.34	0	4.7	754
TTTTTTCTTTTTTAACCCTGCGG	1	11.96	0	26.11	0.11	4.27	761
